# Supplementary material for: Research on the Differences in Phenotypic Traits and Nutritional Composition of Acer Truncatum Bunge Seeds from Various Regions
Source: Foods. 2023 Jun 21;12(13):2444. doi: 10.3390/foods12132444 (PMC10340834; doi:10.3390/foods12132444)
Supplement: Supplementary file 1 [file foods-12-02444-s001.zip]

Archive with 1 entries (1 files):
- foods-2442432-supplementary.pdf
